# Supplementary material for: Increased Production of Interleukin-10 and Tumor Necrosis Factor-Alpha in Stimulated Peripheral Blood Mononuclear Cells after Inhibition of S100A12
Source: Curr Issues Mol Biol. 2022 Apr 12;44(4):1701–12. doi: 10.3390/cimb44040117 (PMC9164026; doi:10.3390/cimb44040117)
Supplement: Supplementary file 1 [file cimb-44-00117-s001.zip]

Archive with 1 entries (1 files):
- cimb-1645071-supplementary.pdf
